# Supplementary material for: Oral Delivery of Lactococcus lactis Expressing Full-Length S Protein via Alginate–Chitosan Capsules Induces Immune Protection Against PEDV Infection in Mice
Source: Vaccines (Basel). 2025 Apr 17;13(4):421. doi: 10.3390/vaccines13040421 (PMC12030989; doi:10.3390/vaccines13040421)
Supplement: Supplementary file 1 [file vaccines-13-00421-s001.zip]

Archive with 1 entries (1 files):
- vaccines-3559103-supplementary.pdf
